# Supplementary material for: Methylation Drivers and Prognostic Implications in Sinonasal Poorly Differentiated Carcinomas
Source: Cancers (Basel). 2021 Oct 8;13(19):5030. doi: 10.3390/cancers13195030 (PMC8507885; doi:10.3390/cancers13195030)
Supplement: Supplementary file 1 [file cancers-13-05030-s001.zip]

Archive with 1 entries (1 files):
- cancers-1399681-SI.pdf
